# Supplementary material for: Imaging of Small Animal Peripheral Artery Disease Models: Recent Advancements and Translational Potential
Source: Int J Mol Sci. 2015 May 18;16(5):11131–77. doi: 10.3390/ijms160511131 (PMC4463694; doi:10.3390/ijms160511131)
Supplement: Supplementary file 1 [file ijms-16-11131-s001.zip]

Archive with 3 entries (2 files):
- ijms-78655-Supplementary Information/
- ijms-78655-Supplementary Information/Video S1_IJMS.avi
- ijms-78655-Supplementary Information/Video S2_IJMS.avi
